# Supplementary material for: Characterization and Homology Modeling of Catalytically Active Recombinant PhaCAp Protein from Arthrospira platensis
Source: Biology (Basel). 2023 May 20;12(5):751. doi: 10.3390/biology12050751 (PMC10215190; doi:10.3390/biology12050751)
Supplement: Supplementary file 1 [file biology-12-00751-s001.zip]

Archive with 1 entries (1 files):
- biology-2354239-supplementary.pdf
